# Supplementary material for: Prevalence and Factors Associated with Sarcopenia in Patients on Maintenance Dialysis in Australia—A Single Centre, Cross-Sectional Study
Source: Nutrients. 2021 Sep 20;13(9):3284. doi: 10.3390/nu13093284 (PMC8469859; doi:10.3390/nu13093284)
Supplement: Supplementary file 1 [file nutrients-13-03284-s001.zip]

Archive with 1 entries (1 files):
- nutrients-1367533-suppl updated.xlsx
