# Supplementary material for: Prevalence and Factors Associated with Sarcopenia in Patients on Maintenance Dialysis in Australia—A Single Centre, Cross-Sectional Study
Source: Nutrients. 2021 Sep 20;13(9):3284. doi: 10.3390/nu13093284 (PMC8469859; doi:10.3390/nu13093284)
Supplement: Supplementary file 1 [file nutrients-13-03284-s001.zip › nutrients-1367533-suppl updated.xlsx]

## Sheet: Sheet1
	Study code		Age (y)	Gender	Type of dialysis	Months on dialysis	Hx cinacalcet use	Current Vitamin D supplements		Weight (kg)	Height (cm)	BMI (kg/m2)	Grip strength (N)	Grip strength (kg)	Quadriceps strength (N)	TUAG (s)	TBW (L)	LTI (kg/m2)	FTI (kg/m2)	LTM (kg) and %	FAT (kg) and %	ATM (kg)	BCM (kg)	Date	Serum Ca (mmol/L)	Serum P (mmol/L)	25 OH vit D (nmol/L)		iPTH (pmol/L)	ALP (U/L)	Albumin (g/L)		CRP	Serum samples	Past Med Hx								Injuries past 12 months	Hospitalisations (incl surgeries)	Cincalcet/Vitamin D supplementation			Smoking Hx	Alcohol Hx
																																			CADx (angina, AMI)	CCF	HTN	PVD	Asthma/COPD	DM	RA	OA			Cincalcet	25-OH-Vit D	1,25-OH-Vit D
	1			M			No	None							624	6																		√
	2		62	M	HD	69	No	1, 25 OH vitamin D		94	170	32.5	23	23	187	6		14.7	16.1	42.5 (45.4)	34.3 (36.5)	46.6	23.9	2016-01-06	2.22	2.32	84		117.5	64	34		3	√	Yes	No	Yes	No	No	Yes	No	No	No	Yes: Bacteraemia (Feb 2016) fistula cannulation	No	No	Yes
	3		84	F	HD	66	No	25 OH vitamin D		59			8	8	127	42		9.5	9.7	27.4 (46.8)	20.7 (35.4)	28.2	13.1	2016-01-06	2.33	1.06	93		10.4	81	38		<3	√	No	No	Yes	No	Yes	No	No	Yes (Shoulders and lower back)	Yes: Pelvic fracture July 2015	Yes: For 2 month post pelvic fracture	No	Yes	No	Yes Ex smoker: 4-5 since 24y, abstinent since 1984	No
	4		73	M	HD	9				87	169		29	29	242	7	43.7	16.9	13	48.2 (55.4)	27.2 (31.3)	37.1	28.1	2016-01-06	2.36	1.55	45		32.2	136	32		11	√	?	?	?	?	?	?	?	?	?	?	?	?	?	?	?
	5		60	M	HD	144	No	None		69	170	23.9	80	36	247	7	39.5	16.7		48.3 (70)	14.4 (20.6)	19.4	28.1	2016-01-06	2.28	1.12	79		27.8	75	34		3	√	No	No	Yes	No	No	No	No	No	Yes: Right hip bursitis	No	No	No	No	Yes Ex smoker: 13y --> 49y, 1 pack a day	No
	6		61	M	HD	40	No	None		61	164	37.2	30	14	167	12	45.1	15		40.5 (40.4)	40.2 (40.2)	54.7	23.1	2016-01-06	2.44	1.53	48		175.4	109	32		3	√	Quadruple CABG	No	Yes	Yes	Yes	Yes	No	No	No	Yes: Recent influenza & Catheter related bacteraemia	No	No	No	None	No
	7		54	M	HD	36	No	1, 25 OH vitamin D		45	158	18	65	30	184	5	27.3	15.2		37.9 (84.2)	6.2 (13.7)	8.4	21.8	2016-01-06	2.12	0.52	78		27.1	58	34		5	√	No	No	Yes	No	No	No	No	No	No	No	No	No	Yes	None	No
	8		68	M	HD	7	No	None		90	175	29.4	85	41	273	7	42.4	13.8		42.3 (47.1)	32.8 (36.4)	44.6	23.3	2016-01-06	2.26	1.72	66		93.9	138	33		<3	√	No	No	Yes	No	No	No	No	Yes (Knees)	No	Yes: Tunnelled line MRSA infection	No	No	No	Yes Ex smoker: 1 pack/day for 6y, abstinent at 45y	No
	9		69	M	HD	8	No	None		87	156	35.7	55	25	267	7	36.6	12.7		21.6 (24.8)	38.6 (44.4)	52.6	16.8	2016-02-04	2.43	1.95	79		3.4	131	36		6	√	No	No	Yes	No	No	No	No	No	Yes: Fell onto ladder step with pieced penetrating leg (medial right knee)	Yes: For ladder injury Sep 2015	No	No	No	Yes Ex smoker: Started 19y, 20 cig/day stopped 1979	Yes: 5 std drinks/day
	10		69	M	HD	42	No	1,25 OH vitamin D		74	167	26.5	45	21	179	21	36.5	12.2		34.1 (46)	25.6 (34.6)	34.8	18.2	2016-02-04	2.3	1.3	22		4.8	83	31		<3	√	No	No	Yes	No	No	Yes	No	No	No	Yes: Right shoulder 1995, "Many times"	No	No (prior use)	Yes	Yes Ex smoker: 40 cig/day from 1966-1973	Yes: >1 bottle scotch/day now abstinent
	11		52	M	HD	24	No	25 OH vitamin D		74	172	25.1	85	39	268.7	6	39.4	15.1		44.8 (60.3)	20.2 (27.2)	27.5	25.4	2016-02-04	2.19	1.15	112		33.8	65	35		3	√	No	No	Yes	No	No	No	No	No	No	Yes: 6-8 months ago for fever on HD 1 day stay	No	Yes	No	Yes: 10 cig.day started 30y ago	Yes 3 std drinks/day
	12		62	F	HD	15	No	None		74	157	29.8	25	11	70	90	32.8	15.1		37.2 (50.6)	27.9 (38)	38	21.4	2016-02-04	2.36	1.19	105		76.8	196	25		18	√	Yes	Yes	No	Yes	Yes	Yes	No	No	No	No	No	No	No	No	No
	13		24	F	HD	91		25 OH vitamin D and 1, 25 OH vitamin D		62	160		40	18	112	5	32.6	17	8.3	43.4 (70)	15.6 (25)	21.3	25.6	2016-01-06	2.94	1.2	64		<0.4	36	39		<3	√	No	No	No	No	No	No	No	No	No	No	No	Yes	Yes	No	No
	14		79	F	HD	108	Yes (current)	None		58.7	163	22.1	20	9	116		24.4	8.3	13.3	22 (37.4)	26 (44.3)	35.4	9.8	2016-01-06	2.37	1.28	74		41.6	176	32		9	√	No	No	Yes	No	No	No	No	No	No	No	Yes	No	No	Yes Ex smoker: 22 pack years	Yes: 0.5 std drinks/day
	15		19	M	HD	12	No	1, 25 OH vitamin D		63.5	173	21.2	75	34	177	6	40.6	16.9	3.9	5.7 (79.9)	7.4 (11.6)	10	29.5	2016-01-06	2.29	1.75	179		122.7	93	38		<3	√	No	No	Yes	No	No	No	No	No	Yes: Clavicle fracture Feb 2015	No	No	No	Yes	No	No
	16		27	F	HD	3	No	1, 25 OH vitamin D		111.4	175	36.4	110	50	301	8	44.1	13.8	22.8	42.3 (38)	51.3 (26.1)	69.9	23.3	2016-08-04	2.71	2.67	24		234.7	975	34		16	√	No	No	No	No	No	Yes	No	No	No	No	No	No	Yes	Yes Ex smoker: 1 pack year	No
	17		80	M	HD	24	No	25 OH vitamin D		104.2	186	30.1	50	23	164	17	43.3	9.9	18.7	34.1 (32.7)	47.5 (45.6)	64.7	16.1	2016-02-04	2.31	1.57	87		30.9	113	30		13	√	Yes	No	Yes	No	No	Yes	No	Yes	Yes: Disc herniations 6 months ago	No	No	Yes	No	Yes Ex smoker: 40 pack year	No
	18		75	M	HD	57	No	1, 25 OH vitamin D		60	165	22	50	23	190	17	38.5	17.9	3.3	48.7 (81.2)	6.6 (10.9)	8.9	28.9	2016-02-04	2.33	2.43	97		31.8	49	34		7	√	No	No	Yes	No	No	No	No	No	No	No	No	No	Yes	Yes Ex smoker: 5 pack years	No
	19		81	M	HD	141		25 OH vitamin D and 1,25 OH vitamin D		62.2	168	22	42	21	117	14	36.1	14	6.5	39.4 (63.4)	13.4 (21.5)	18.2	21.9	2016-02-04	2.38	1.04	70		195	415	35		4	√	No	No	Yes	No	No	No	No	No	Yes: Swollen left knee after knocking it	Yes: PD catheter removal	No	Yes	Yes	No	No
	20		80	M	HD	42	No	None		105.7	180	32.6	60	27	224	16	47.7	13.5	17.7	43.3 (41.5)	42.1 (39.8)	57.3	23.8	2016-02-04	2.42	0.87	74		29.5	58	31		9	√	Yes	Yes	Yes	No	No	No	No	No	No	No	No	No	No	Yes Ex smoker: 40 pack years	No
	21		78	F	HD	81	No	25 OH vitamin D		63.7	153	27.2	30	14	162	11	29.3	11.6	14.3	27.1 (42.6)	24.6 (38.7)	33.5	14.5	2016-01-06	2.46	1.54	75		15.6	221	30		<3	√	No	No	Yes	No	No	No	No	Yes (knees)	No	Yes 3 admissions last year: fluid overload, pneumonia and GI bleed	No	Yes	No	No	No
	22		71	M	PD	20							26	26	151		39.5	13.1	16	14.5 (45.4)	37.2 (40.7)	50.6	22.4	2016-03-03	2.47	1.7	35		23.1	138	26		11	√	?	?	?	?	?	?	?	?	?	?	?	?	?	?	?
	23		63	M	HD	16	No	None		72.5	168	35.7	75	32	287	5	37.2	15.5	10.1	43.9 (60.5)	21 (28.9)	28.6	25.1	2016-04-14	2.25	1.63	50		64.8	96	35		<3	√	No	No	No	No	No	No	No	No	No	Yes: Hernia, PD catheter insertion, TURP	No	No	No	Yes Ex smoker7-8 cig/day for 15y abstinent 23y now	Yes: 1-2 std drinks/day
	24		50	M	HD	17	No	None		88	172	29.7	100	45	304	6	43.4	17.6	12.6	52.1 (59.2)	27.4 (31.1)	37.3	30.6	2016-04-27	2.45	2.76	45		126.9	83	36			√	No	No	Yes	No	No	No	No	No	No	Yes: left eye surgery for melanoma	No	No	No	No	No
	25		79	F	HD	2	No	25 OH vitamin D		65.5	150	29.1	20	9	105	29	22.6	7	21.7	15.8 (24.1)	35.8 (54.7)	48.7	6.5	2016-05-04	2.39	0.72				129	27			√	No	No	Yes	No	No	No	No	No	No	Yes: April 2016 Uraemic commenced HD	No	Yes	No	No	No
	26		73	M	HD	105	Yes (past)	None		85	175	27.8	50	23	195	22	40.3	11.8	14.1	36.1 (42.5)	31.8 (37.4)	43.3	18.8	2016-01-06	2.46	0.9	66		56.4	133	28		3	√	No	No	No	No	No	No	No	No	Yes: Falls uncomplicated	Yes: Right eye shingles	No (past use)	Yes	Yes	No	No: abstinent last 40y
	27		77	F	PD	14	No	1, 25 OH vitamin D		54.9	157	22.3	30	14	230	6	22.4	8.2	13.7	20.3 (37%)	24.8 (45.2)	33.8	9.2	2015-05-20	2.52	0.74	70		43.3	69	29		<3	√	No	No	No	No	No	No	No	Yes (hands)	No	Yes: PD peritonitis 4 months ago	No	No	Yes	No	No
	28		81	F	PD	19	No	1, 25 OH vitamin D		57.3	160	22.3	37	17	212	8	28.4	13.2	9.3	33.8 (59.4)	17.4 (30.6)	23.7	18.7	2016-05-18	2.45	1.66	48		70.6	137	31		<3	√	No	No	Yes (past)	No	No	No	No	No	No	Yes: Cuff extrusion in Dec 2014	No	No	Yes	No	No
	29		65	M	PD	31	No	25 OH vitamin D		93		36.3	65	29	191	14	40.9	16.7	19.7	42.8 (46)	37(39.8)	50.4	25.1	2016-04-26	2.22	1.67	67		35.4	73	34		12 (11-02-2016)	√	Yes (CABG and AVR)	Yes	Yes	No	No	Yes	No	No	No	Yes: 2nd Cardiac surgery Sep 2008	No	Yes	No	Yes Ex smoker: abstinent 3y ago, 25 cig/d for 40y	Yes: 1-2 std drinks/day
	30		22	M	PD	24	No	25 OH vitamin D and 1, 25 OH vitamin D		82.1	174	27.1	94	43	217	6	48.9	20.2	6.4	61.1 (74.4)	14.2 (17.3)	19.3	36.9	2016-05-30	2.48	2.19	69		22.5	90	37		3 (04-04-2016)	√	No	No	Yes	No	Yes	No	No	No	No	No	No	Yes	Yes	No	No
	31		53	M	PD	12	No	None		101	178	31.9	80	36	242	7	48.2	16.2	15.1	51.4 (50.9)	35.2 (34.9)	47.9	29.5	2016-05-18	2.31	2	40		25.8	75	35		<3 (21/4/2016)	√	No	No	Yes	Yes	No	Yes	No	No	No	Yes: Toe amputation for diabetic ulcer	No	No	No	No	Yes: occasional
	32		63	F	PD	44	No	None		68.2	157	27.7	46	22	237	8	27.9	10.4	16.9	25.7 (37.7)	30.7 (45)	41.1	13.1	2016-05-30	2.3	2.34	36		159.3	115	37			√	No	Yes (Amyloidosis)	No	No	No	No	No	No	No	No	No	No	No	No	No
	33		77	F	PD	74	Yes (past)	None		66.4	155	27.6	36	17	78	20	27.5	9.6	17	23 (34.7)	30 (45.2)	40.8	11.3	2016-01-28	2.49	1.03	37		315	671	28		19	√	No	No	No	No	Yes	No	No	Yes (knees)	Yes: Lower back injury (fall backwards from bath tub)	Yes: Left hip OT x2 (3 y ago)	No (past use)	No (past use)	No (past use)	No	No
	34		73	M	PD	12	No	None		77.5	165	28.5	55	23	300	7	38.1	14.8	12.8	40.3 (52)	25.7 (33.2)	35	22.8	2016-02-17	2.03	1.78	47		30.4	126	37			√	No	No	Yes	No	No	Yes	No	No	No	Yes : Drain pain	No	No	No	Yes Ex smoker: 10 cig/day from 8y to 60y	Yes: 1-2 std drinks/day
	35		37	M	PD	9	No	1, 25 OH vitamin D		82	175	26.8	130	59	327	6	44.5	17.3	9.1	52.9 (64.5)	20.5 (25)	27.9	30.9	2016-05-16	2.42	1.69	49		1.9	94	32		3	√	No	Yes (aHus related CM)	Yes	No	No	No	No	No	No	Yes: aHUS, CCV and TVC thrombus	No	No	Yes	Yes Ex smoker: 1-2 cig/day for 20y	No
	36		73	M	PD	18				76.6	182		73	33	263	7	34.5	11.7	12.6	32 (41.7)	30.6 (39.9)	49.7	15.1	2016-06-06	2.33	1.3	53		7.9	374	28		4 (15-03-2016)	√	?	?	?	?	?	?	?	?	?	?	?	?	?	?	?
	37		75	M	PD	9	No	25 OH vitamin D		86.4	170	29.9	45	21	249	11	47.7	20.8	8.9	63 (72.9)	18.9 (21.9)	25.7	28.9	2016-05-24	2.35	1.4	72		19.3	72	32		4 (28-04-2016)	√	Yes	No	Yes	No	No	Yes	No	Yes	No	Yes: CABG 7y ago	No	Yes	No	No	No
	38		69	M	PD	4	No	1, 25 OH vitamin D		135	180	41.7	66	30	189	10	56	15.8	25.1	51.1 (37.8)	59.8 (44.3)	81.4	27.1	2016-04-04	2.51	0.96	25		3.2	108	27		63	√	No	No	Yes		No	Yes	No	No	No	Yes: Fluid overload	No	No	Yes	Yes Ex smoker: 5 days for 4 years	No
	39		51	M	PD	8	No	25 OH vitamin D		73	165	26.8	115	53	388	6	36.7	15.9	11	43.3 (59.3)	22.1 (30.3)	30.1	25	2015-12-16	2.39	1.38	34		23.4	62	27		<3	√	No	No	Yes	No	Yes	No	No	No	No	No	No	Yes	No	?	?
	40		73	M	PD	4	No	None		81	171	27.7	57	26	247	10	40.8	14.3	12.1	42 (51.8)	26 (32)	35.3	23.4	2016-05-02	2.27	0.82	33		23.8	154	32		9	√	No	No	Yes	No	No	Yes	No	No	No	Yes: unstable BSLs	No	No	No	Yes Ex smoker: abstinent 25y, 6-7 cig/day for	No
